# Supplementary material for: Elongation inhibitors do not prevent the release of puromycylated nascent polypeptide chains from ribosomes
Source: eLife. 2020 Aug 26;9:e60048. doi: 10.7554/eLife.60048 (PMC7490010; doi:10.7554/eLife.60048)
Supplement: Figure 2—figure supplement 1—source data 1. [file elife-60048-fig2-figsupp1-data1.xlsx]

## Sheet: Figure 2 - figure supplement 1A
CellPre_CellTx_LysateTx	Veh_Puro_Veh	Emt_Puro_Veh	Veh_Veh_Veh	Emt_Veh_Veh	Veh_Veh_Puro	Emt_Veh_Puro
RNA_conc_pg_uL	209	308	194	273	213	323
rRNA_ratio	2.7	2.5	2.61	2.31	2.59	2.29
